# Supplementary material for: Pasuchaca (Geranium dielsiaum Knuth): A New Source of Astilbin with Antiglycation Activity
Source: Foods. 2025 Dec 4;14(23):4167. doi: 10.3390/foods14234167 (PMC12692292; doi:10.3390/foods14234167)
Supplement: Supplementary file 1 [file foods-14-04167-s001.zip]

Archive with 1 entries (1 files):
- foods-3965984-supplementary.pdf
